# Supplementary material for: Live cell imaging of duplex siRNA intracellular trafficking
Source: Nucleic Acids Res. 2015 Apr 13;43(9):4650–60. doi: 10.1093/nar/gkv307 (PMC4482072; doi:10.1093/nar/gkv307)
Supplement: SUPPLEMENTARY DATA [file supp_gkv307_nar-03459-y-2014-File011.zip]

Archive with 1 entries (1 files):
- nar-03459-y-2014-File011.mp4
